# Supplementary material for: Nutritional Metabolomics: Postprandial Response of Meals Relating to Vegan, Lacto-Ovo Vegetarian, and Omnivore Diets
Source: Nutrients. 2018 Aug 10;10(8):1063. doi: 10.3390/nu10081063 (PMC6115722; doi:10.3390/nu10081063)
Supplement: Supplementary file 1 [file nutrients-10-01063-s001.zip]

Archive with 1 entries (1 files):
- nutrients-329163-SI.pdf
